# Supplementary material for: Can Propolis Be a Useful Adjuvant in Brain and Neurological Disorders and Injuries? A Systematic Scoping Review of the Latest Experimental Evidence
Source: Biomedicines. 2021 Sep 15;9(9):1227. doi: 10.3390/biomedicines9091227 (PMC8470086; doi:10.3390/biomedicines9091227)
Supplement: Supplementary file 1 [file biomedicines-09-01227-s001.zip]

Archive with 1 entries (1 files):
- biomedicines-1366757-supplementary.pdf
